# Supplementary material for: Cost Function Analysis Applied to Different Kinetic Release Models of Arrabidaea chica Verlot Extract from Chitosan/Alginate Membranes
Source: Polymers (Basel). 2022 Mar 10;14(6):1109. doi: 10.3390/polym14061109 (PMC8956060; doi:10.3390/polym14061109)
Supplement: Supplementary file 1 [file polymers-14-01109-s001.zip]

Archive with 25 entries (24 files):
- Definitions/
- Definitions/chicago2.bst
- Definitions/journalnames.tex
- Definitions/logo-ccby-eps-converted-to.pdf
- Definitions/logo-ccby.eps
- Definitions/logo-mdpi-eps-converted-to.pdf
- Definitions/logo-mdpi.eps
- Definitions/logo-orcid-eps-converted-to.pdf
- Definitions/logo-orcid.eps
- Definitions/logo-orcid.pdf
- Definitions/logo-updates.eps
- Definitions/logo-updates.pdf
- Definitions/mdpi.bst
- Definitions/mdpi.cls
- Definitions/mdpi.log
- Definitions/mdpi.synctex(busy)
- Definitions/polymers-logo-eps-converted-to.pdf
- Definitions/polymers-logo.eps
- Definitions/polymers-logo.png
- SupMat.aux
- SupMat.log
- SupMat.out
- SupMat.pdf
- SupMat.synctex.gz
- SupMat.tex
