# Supplementary material for: Cost Function Analysis Applied to Different Kinetic Release Models of Arrabidaea chica Verlot Extract from Chitosan/Alginate Membranes
Source: Polymers (Basel). 2022 Mar 10;14(6):1109. doi: 10.3390/polym14061109 (PMC8956060; doi:10.3390/polym14061109)
Supplement: Supplementary file 1 [file polymers-14-01109-s001.zip › SupMat.aux]

\relax 
\providecommand\hyper@newdestlabel[2]{}
\bibstyle{Definitions/mdpi}
\providecommand\HyperFirstAtBeginDocument{\AtBeginDocument}
\HyperFirstAtBeginDocument{\ifx\hyper@anchor\@undefined
\global\let\oldcontentsline\contentsline
\gdef\contentsline#1#2#3#4{\oldcontentsline{#1}{#2}{#3}}
\global\let\oldnewlabel\newlabel
\gdef\newlabel#1#2{\newlabelxx{#1}#2}
\gdef\newlabelxx#1#2#3#4#5#6{\oldnewlabel{#1}{{#2}{#3}}}
\AtEndDocument{\ifx\hyper@anchor\@undefined
\let\contentsline\oldcontentsline
\let\newlabel\oldnewlabel
\fi}
\fi}
\global\let\hyper@last\relax 
\gdef\HyperFirstAtBeginDocument#1{#1}
\providecommand\HyField@AuxAddToFields[1]{}
\providecommand\HyField@AuxAddToCoFields[2]{}
\providecommand*\new@tpo@label[2]{}
\newmarginnote{note.1.1}{{1}{10945661sp}}
\@writefile{toc}{\contentsline {section}{\numberline {1}Supplementary Materials}{1}{section.1}\protected@file@percent }
\newlabel{section:supmat}{{1}{1}{Supplementary Materials}{section.1}{}}
\newlabel{section:supmat@cref}{{[section][1][]1}{[1][1][]1}}
\@writefile{loa}{\contentsline {algorithm}{\numberline {S1}{\ignorespaces Cost function\relax }}{1}{algorithm.S1}\protected@file@percent }
\providecommand*\caption@xref[2]{\@setref\relax\@undefined{#1}}
\newlabel{alg:funcos}{{S1}{1}{Cost function\relax }{algorithm.S1}{}}
\newlabel{alg:funcos@cref}{{[algorithm][1][]S1}{[1][1][]1}}
\@writefile{loa}{\contentsline {algorithm}{\numberline {S2}{\ignorespaces Pseudo-code for the implementation of the model function\relax }}{1}{algorithm.S2}\protected@file@percent }
\newlabel{alg:funmod}{{S2}{1}{Pseudo-code for the implementation of the model function\relax }{algorithm.S2}{}}
\newlabel{alg:funmod@cref}{{[algorithm][2][]S2}{[1][1][]1}}
\@writefile{loa}{\contentsline {algorithm}{\numberline {S3}{\ignorespaces Residual function\relax }}{1}{algorithm.S3}\protected@file@percent }
\newlabel{alg:residual}{{S3}{1}{Residual function\relax }{algorithm.S3}{}}
\newlabel{alg:residual@cref}{{[algorithm][3][]S3}{[1][1][]1}}
\@writefile{loa}{\contentsline {algorithm}{\numberline {S4}{\ignorespaces Central routine that calls the optimization algorithms\relax }}{2}{algorithm.S4}\protected@file@percent }
\newlabel{alg:otim}{{S4}{2}{Central routine that calls the optimization algorithms\relax }{algorithm.S4}{}}
\newlabel{alg:otim@cref}{{[algorithm][4][]S4}{[1][1][]2}}
\@writefile{loa}{\contentsline {algorithm}{\numberline {S5}{\ignorespaces Gauss-Newton method\relax }}{2}{algorithm.S5}\protected@file@percent }
\newlabel{alg:gauss-newton}{{S5}{2}{Gauss-Newton method\relax }{algorithm.S5}{}}
\newlabel{alg:gauss-newton@cref}{{[algorithm][5][]S5}{[1][2][]2}}
\newlabel{LastPage}{{}{2}{}{page.2}{}}
\xdef\lastpage@lastpage{2}
\xdef\lastpage@lastpageHy{2}
\expandafter\ifx\csname c@page@totc\endcsname\relax\newcounter{page@totc}\fi\setcounter{page@totc}{3}
