# Supplementary material for: Cost Function Analysis Applied to Different Kinetic Release Models of Arrabidaea chica Verlot Extract from Chitosan/Alginate Membranes
Source: Polymers (Basel). 2022 Mar 10;14(6):1109. doi: 10.3390/polym14061109 (PMC8956060; doi:10.3390/polym14061109)
Supplement: Supplementary file 1 [file polymers-14-01109-s001.zip › SupMat.out]

\BOOKMARK [1][]{section.1}{\376\377\000S\000u\000p\000p\000l\000e\000m\000e\000n\000t\000a\000r\000y\000\040\000M\000a\000t\000e\000r\000i\000a\000l\000s}{}% 1
