# Supplementary material for: Cost Function Analysis Applied to Different Kinetic Release Models of Arrabidaea chica Verlot Extract from Chitosan/Alginate Membranes
Source: Polymers (Basel). 2022 Mar 10;14(6):1109. doi: 10.3390/polym14061109 (PMC8956060; doi:10.3390/polym14061109)
Supplement: Supplementary file 1 [file polymers-14-01109-s001.zip › SupMat.tex]

%  LaTeX support: latex@mdpi.com 
%  For support, please attach all files needed for compiling as well as the log file, and specify your operating system, LaTeX version, and LaTeX editor.

%=================================================================
\documentclass[polymers,article,accept,moreauthors,pdftex]{Definitions/mdpi} 

% For posting an early version of this manuscript as a preprint, you may use "preprints" as the journal and change "submit" to "accept". The document class line would be, e.g., \documentclass[preprints,article,accept,moreauthors,pdftex]{mdpi}. This is especially recommended for submission to arXiv, where line numbers should be removed before posting. For preprints.org, the editorial staff will make this change immediately prior to posting.

%--------------------
% Class Options:
%--------------------
%----------
% journal
%\usepackage{algorithmic}
%\usepackage{algorithm}
%\usepackage[lined,boxed,ruled,commentsnumbered]{algorithm2e}
%----------
% Choose between the following MDPI journals:
% acoustics, actuators, addictions, admsci, adolescents, aerospace, agriculture, agriengineering, agronomy, ai, algorithms, allergies, analytica, animals, antibiotics, antibodies, antioxidants, appliedchem, applmech, applmicrobiol, applnano, applsci, arts, asi, atmosphere, atoms, audiolres, automation, axioms, batteries, bdcc, behavsci, beverages, biochem, bioengineering, biologics, biology, biomechanics, biomedicines, biomedinformatics, biomimetics, biomolecules, biophysica, biosensors, biotech, birds, bloods, brainsci, buildings, businesses, cancers, carbon, cardiogenetics, catalysts, cells, ceramics, challenges, chemengineering, chemistry, chemosensors, chemproc, children, civileng, cleantechnol, climate, clinpract, clockssleep, cmd, coatings, colloids, compounds, computation, computers, condensedmatter, conservation, constrmater, cosmetics, crops, cryptography, crystals, curroncol, cyber, dairy, data, dentistry, dermato, dermatopathology, designs, diabetology, diagnostics, digital, disabilities, diseases, diversity, dna, drones, dynamics, earth, ebj, ecologies, econometrics, economies, education, ejihpe, electricity, electrochem, electronicmat, electronics, encyclopedia, endocrines, energies, eng, engproc, entropy, environments, environsciproc, epidemiologia, epigenomes, fermentation, fibers, fire, fishes, fluids, foods, forecasting, forensicsci, forests, fractalfract, fuels, futureinternet, futuretransp, futurepharmacol, futurephys, galaxies, games, gases, gastroent, gastrointestdisord, gels, genealogy, genes, geographies, geohazards, geomatics, geosciences, geotechnics, geriatrics, hazardousmatters, healthcare, hearts, hemato, heritage, highthroughput, histories, horticulturae, humanities, hydrogen, hydrology, hygiene, idr, ijerph, ijfs, ijgi, ijms, ijns, ijtm, ijtpp, immuno, informatics, information, infrastructures, inorganics, insects, instruments, inventions, iot, j, jcdd, jcm, jcp, jcs, jdb, jfb, jfmk, jimaging, jintelligence, jlpea, jmmp, jmp, jmse, jne, jnt, jof, joitmc, jor, journalmedia, jox, jpm, jrfm, jsan, jtaer, jzbg, kidney, land, languages, laws, life, liquids, literature, livers, logistics, lubricants, machines, macromol, magnetism, magnetochemistry, make, marinedrugs, materials, materproc, mathematics, mca, measurements, medicina, medicines, medsci, membranes, metabolites, metals, metrology, micro, microarrays, microbiolres, micromachines, microorganisms, minerals, mining, modelling, molbank, molecules, mps, mti, nanoenergyadv, nanomanufacturing, nanomaterials, ncrna, network, neuroglia, neurolint, neurosci, nitrogen, notspecified, nri, nursrep, nutrients, obesities, oceans, ohbm, onco, oncopathology, optics, oral, organics, osteology, oxygen, parasites, parasitologia, particles, pathogens, pathophysiology, pediatrrep, pharmaceuticals, pharmaceutics, pharmacy, philosophies, photochem, photonics, physchem, physics, physiolsci, plants, plasma, pollutants, polymers, polysaccharides, proceedings, processes, prosthesis, proteomes, psych, psychiatryint, publications, quantumrep, quaternary, qubs, radiation, reactions, recycling, regeneration, religions, remotesensing, reports, reprodmed, resources, risks, robotics, safety, sci, scipharm, sensors, separations, sexes, signals, sinusitis, smartcities, sna, societies, socsci, soilsystems, solids, sports, standards, stats, stresses, surfaces, surgeries, suschem, sustainability, symmetry, systems, taxonomy, technologies, telecom, textiles, thermo, tourismhosp, toxics, toxins, transplantology, traumas, tropicalmed, universe, urbansci, uro, vaccines, vehicles, vetsci, vibration, viruses, vision, water, wevj, women, world 

%---------
% article
%---------
% The default type of manuscript is "article", but can be replaced by: 
% abstract, addendum, article, book, bookreview, briefreport, casereport, comment, commentary, communication, conferenceproceedings, correction, conferencereport, entry, expressionofconcern, extendedabstract, datadescriptor, editorial, essay, erratum, hypothesis, interestingimage, obituary, opinion, projectreport, reply, retraction, review, perspective, protocol, shortnote, studyprotocol, systematicreview, supfile, technicalnote, viewpoint, guidelines, registeredreport, tutorial
% supfile = supplementary materials

%----------
% submit
%----------
% The class option "submit" will be changed to "accept" by the Editorial Office when the paper is accepted. This will only make changes to the frontpage (e.g., the logo of the journal will get visible), the headings, and the copyright information. Also, line numbering will be removed. Journal info and pagination for accepted papers will also be assigned by the Editorial Office.

%------------------
% moreauthors
%------------------
% If there is only one author the class option oneauthor should be used. Otherwise use the class option moreauthors.

%---------
% pdftex
%---------
% The option pdftex is for use with pdfLaTeX. If eps figures are used, remove the option pdftex and use LaTeX and dvi2pdf.

%=================================================================
% MDPI internal commands
\firstpage{1} 
\makeatletter 
\setcounter{page}{\@firstpage} 
\makeatother
\pubvolume{12}
\issuenum{6}
\articlenumber{1109}
\pubyear{2022}
\copyrightyear{2022}
\externaleditor{Academic Editors: Yadir Torres Hernández, Ana María Beltrán Custodio and Manuel Félix Ángel}
\datereceived{8 December 2021} 
\dateaccepted{17 January 2022} 
\datepublished{10 March 2022} 
%\datecorrected{} % Corrected papers include a "Corrected: XXX" date in the original paper.
%\dateretracted{} % Corrected papers include a "Retracted: XXX" date in the original paper.
\hreflink{https://doi.org/10.3390/\\polym14061109} % If needed use \linebreak
%\doinum{}
%------------------------------------------------------------------
% The following line should be uncommented if the LaTeX file is uploaded to arXiv.org
%\pdfoutput=1

%=================================================================
% Add packages and commands here. The following packages are loaded in our class file: fontenc, inputenc, calc, indentfirst, fancyhdr, graphicx, epstopdf, lastpage, ifthen, lineno, float, amsmath, setspace, enumitem, mathpazo, booktabs, titlesec, etoolbox, tabto, xcolor, soul, multirow, microtype, tikz, totcount, changepage, paracol, attrib, upgreek, cleveref, amsthm, hyphenat, natbib, hyperref, footmisc, url, geometry, newfloat, caption


%\usepackage[numbers]{natbib}
\usepackage{algorithmic}
\usepackage{algorithm}
\usepackage{bbm}
\usepackage{bm}
\usepackage{lipsum}
\usepackage{xr}
\externaldocument{Manuscript.tex}
\usepackage{cleveref}
\newcommand{\fracd}[2]{\displaystyle{\frac{{\displaystyle{#1}}}{{\displaystyle{#2}}}}}

% \newcommand{\JJ}{\mathcal{J}}
\newcommand{\JJ}{F}

\newcommand{\ee}{\mathbf{e}}
% \newcommand{\ee}{\mbox{{\boldmath$e$}}}

\newcommand{\ta}{\mbox{{\bf t}}}
\newcommand{\tb}{\mbox{{\boldmath $t$}}}

\newcommand{\cm}{\checkmark}

%=================================================================
%% Please use the following mathematics environments: Theorem, Lemma, Corollary, Proposition, Characterization, Property, Problem, Example, ExamplesandDefinitions, Hypothesis, Remark, Definition, Notation, Assumption
%% For proofs, please use the proof environment (the amsthm package is loaded by the MDPI class).

%=================================================================
% Full title of the paper (Capitalized)
\Title{Cost Function Analysis Applied to Different Kinetic Release Models of \textit{Arrabidaea chica} Verlot Extract from Chitosan/Alginate Membranes}

% MDPI internal command: Title for citation in the left column
\TitleCitation{Cost Function Analysis Applied to Different Kinetic Release Models of \textit{Arrabidaea chica} Verlot Extract from Chitosan/Alginate Membranes}


% Author Orchid ID: enter ID or remove command
\newcommand{\orcidauthorA}{0000-0002-1510-3470} % Add \orcidA{} behind the author's name
\newcommand{\orcidauthorB}{0000-002-8479-261X} % Add \orcidB{} behind the author's name
\newcommand{\orcidauthorC}{0000-002-6585-4571} % Add \orcidC{} behind the author's name

% Authors, for the paper (add full first names)
\Author{Luis Concha $^{1}$, Ana Luiza Resende Pires $^{2}$, Angela Maria Moraes $^{2}$, Elizabeth Mas-Hernández $^{3,4}$\orcidC{}{}, Stefan Berres $^{5,}$*\orcidB{} and Jacobo Hernandez-Montelongo $^{1,4,}$*\orcidA{}}

% MDPI internal command: Authors, for metadata in PDF
\AuthorNames{Luis Concha, Ana Luiza Resende Pires, Angela Maria Moraes, Elizabeth Mas-Hernández, Stefan~Berres and Jacobo Hernandez-Montelongo}

% MDPI internal command: Authors, for citation in the left column
\AuthorCitation{Concha, L.; Resende Pires, A.L.; Moraes, A.M.; Mas-Hernández, E.; Berres, S.; Hernandez-\linebreak Montelongo, J.}
% If this is a Chicago style journal: Lastname, Firstname, Firstname Lastname, and Firstname Lastname.

% Affiliations / Addresses (Add [1] after \address if there is only one affiliation.)
\address{%
$^{1}$ \quad Department of Physical and Mathematical Sciences, Catholic University of Temuco, 4813302 Temuco, Chile\\
$^{2}$ \quad School of Chemical Engineering, University of Campinas, 13083-852 Campinas, Sao Paulo, Brazil\\
$^{3}$ \quad Department of Mathematical Engineering, University of La Frontera, 4811230 Temuco, Chile\\
$^{4}$ \quad Bioproducts and Advanced Materials Research Nucleus (BioMA), Catholic University of Temuco, 4813302 Temuco, Chile\\
$^{5}$ \quad Department of Information System, University of Bio-Bio, 4051381 Concepcion, Chile}

% Contact information of the corresponding author
\corres{Correspondence: jacobo.hernandez@uct.cl (J.H-M.), stefan.berres@gmail.com (S.B.)}

% Current address and/or shared authorship
%\firstnote{Current address: Affiliation 3} 
%\secondnote{These authors contributed equally to this work.}
% The commands \thirdnote{} till \eighthnote{} are available for further notes

% Abstract
%\abstract{This work focuses on the mathematical analysis of the controlled release of a standardized extract of \textit{A.~chica} from chitosan/alginate (C/A) membranes, which can be used for the treatment of skin lesions. % injuries ? % 
% are for the treatment of skin lesions. 
%
%Four different types of C/A membranes were tested: a dense membrane (CA), a dense and flexible membrane (CAS), a porous membrane (CAP) and a porous and flexible membrane (CAPS). The \textit{A.~chica} extract release profiles were obtained experimentally \textit{in-vitro} using PBS at 37~ºC and pH 7. Experimental data of release kinetics were analyzed using five classical models from the literature: Zero Order, First Order, Higuchi, Korsmeyer-Peppas and Weibull functions. Results for the Korsmeyer-Peppas model showed that the release of \textit{ A.~chica} extract from four membrane formulations was by a \textcolor{red}{diffusion through a partially swollen matrix and through a water filled network mesh}; however, the Weibull model suggested that non-porous membranes (CA and CAS) had fractal geometry and that porous membranes (CAP and CAPS) have highly disorganized structures. Nevertheless, applying an explicit optimization method that employs a cost function to determine the model parameters that best fit to experimental data, results indicated that the Weibull model showed the best simulation for the release profiles from the four membranes: CA, CAS and CAP presented Fickian diffusion through a polymeric matrix of fractal geometry, and only the CAPS membrane showed a highly disordered matrix. The use of this cost function optimization had the significant advantage of higher fitting sensitivity.}
% 229 words!

% Keywords
%\keyword{cost function; controlled release; \textit{Arrabidae chica} Verlot; chitosan/alginate membranes} 

% The fields PACS, MSC, and JEL may be left empty or commented out if not applicable
%\PACS{J0101}
%\MSC{}
%\JEL{}

%%%%%%%%%%%%%%%%%%%%%%%%%%%%%%%%%%%%%%%%%%
% Only for the journal Diversity
%\LSID{\url{http://}}

%%%%%%%%%%%%%%%%%%%%%%%%%%%%%%%%%%%%%%%%%%
% Only for the journal Applied Sciences:
%\featuredapplication{Authors are encouraged to provide a concise description of the specific application or a potential application of the work. This section is not mandatory.}
%%%%%%%%%%%%%%%%%%%%%%%%%%%%%%%%%%%%%%%%%%

%%%%%%%%%%%%%%%%%%%%%%%%%%%%%%%%%%%%%%%%%%
% Only for the journal Data:
%\dataset{DOI number or link to the deposited data set in cases where the data set is published or set to be published separately. If the data set is submitted and will be published as a supplement to this paper in the journal Data, this field will be filled by the editors of the journal. In this case, please make sure to submit the data set as a supplement when entering your manuscript into our manuscript editorial system.}

%\datasetlicense{license under which the data set is made available (CC0, CC-BY, CC-BY-SA, CC-BY-NC, etc.)}

%%%%%%%%%%%%%%%%%%%%%%%%%%%%%%%%%%%%%%%%%%
% Only for the journal Toxins
%\keycontribution{The breakthroughs or highlights of the manuscript. Authors can write one or two sentences to describe the most important part of the paper.}

%%%%%%%%%%%%%%%%%%%%%%%%%%%%%%%%%%%%%%%%%%
% Only for the journal Encyclopedia
%\encyclopediadef{Instead of the abstract}
%\entrylink{The Link to this entry published on the encyclopedia platform.}


%%%%%%%%%%%%%%%%%%%%%%%%%%%%%%%%%%%%%%%%%%
\renewcommand{\thealgorithm}{S\arabic{algorithm}}
\begin{document}
%%%%%%%%%%%%%%%%%%%%%%%%%%%%%%%%%%%%%%%%%%

\section{Supplementary Materials}
\label{section:supmat}

The pseudo-code of the calculation of the cost function is described in Algorithm~\ref{alg:funcos}.
%
The global computational variables $\hat{\bf t}$, $\hat{\bf u}$ contain the measurement data.
%
The computational variable {\bf p} contains the model parameters.

\begin{algorithm}[H]

	\caption{Cost function}
	\label{alg:funcos}
	\begin{algorithmic}
	    \STATE function c = costfun({\bf p})
        \STATE global $\hat{\bf t}$, $\hat{\bf u}$ % 
        \STATE {\bf u} = uModel($\, \hat{\bf t} \,$);
        %  
        \STATE {\rm c} = $\sum_i (u_i - \hat{u}_i)^2$
	\end{algorithmic} 
\end{algorithm}
%

%
The subroutine {\bf u} = uModel($\, \hat{\bf t} \,$), is evaluated for given times that agree with the measurement times, and is specified in Algorithm
~\ref{alg:funmod}.

%  

\begin{algorithm}[H]
	\caption{Pseudo-code for the implementation of the model function}
	\label{alg:funmod}
	\begin{algorithmic}
	    \STATE function {\bf u} = uModel({\bf t})
	    \STATE global {\bf p}
	    \STATE ${\bf u} = p(1)*{\bf t}.\,\hat{} \; (p(2))$ % 
	\end{algorithmic}
\end{algorithm}
The computational parameter ${\bf t}$ might be a vector, such that the corresponding model values might be calculated simultaneously with results stored in ${\bf u}$.
%
By convention, the MATLAB symbol $.\,\hat{}$ denotes a component-wise operation of calculating an exponent.
%
The model parameters ${\bf p}$ are maintained as global variables.
%
In this implementation example, the Korsmeyer-Peppas model is taken as reference model function.

In Algorithm~\ref{alg:residual} the residual is defined as a difference of the model and the data; its input variables are the same as for the cost function, namely the model parameters {\bf p} and the data. Reversely, the cost function can be calculated as the 2-norm of the residual.

\begin{algorithm}[H]
	\caption{Residual function}
	\label{alg:residual}
	\begin{algorithmic}
	    \STATE function {\bf r} = residual({\bf p})
        \STATE global $\hat{\bf t}$, $\hat{\bf u}$ % 
        \STATE {\bf u} = uModel($\, \hat{\bf t} \,$); 
        \STATE {\bf r} = ${\bf u} - \hat{\bf u}$
        % 
	\end{algorithmic}
\end{algorithm}
%

In Algorithm~\ref{alg:otim} the steps of the overall procedure are indicated.

\begin{algorithm}[H]
	\caption{Central routine that calls the optimization algorithms}
	\label{alg:otim}
	\begin{algorithmic}
        \STATE $\cm$ Clear registers, close the windows
        \STATE $\cm$ Load the observation data
        \STATE $\cm$ Choose initial optimization parameters
        \STATE $\cm$ Run the optimization algorithm
        \STATE $\cm$ Visualize the performance 
        of the optimization algorithms
	\end{algorithmic} 
\end{algorithm}
%
%
For didactic reasons, we remind the method of Gauss-Newton, see Algorithm~\ref{alg:gauss-newton}; this method is used for referential comparisons to other methods; more sophisticated methods starting with the Levenberg-Marquardt method can deal better with more ill-posed situations.
%
\begin{algorithm}[H]
	\caption{Gauss-Newton method}
	\label{alg:gauss-newton}
	\begin{algorithmic}
        \STATE ${\bf p}^\star \gets$ Gauss-Newton(${\bf p}_0$)
        \STATE global XX FF
        \STATE XX=[X];
        \STATE FF=[norm(X)];
        \FOR{$i=1$; $i\leq 10$}
            \STATE F $\gets$ residual(X);
            \STATE J $\gets$ jacobian(X);
            \STATE DX = -J $\backslash$ F;
            \STATE X=X+DX;
            \STATE FF=[FF norm(F)];
            \STATE XX=[XX X];
		    \IF{norm(F) < TOL}
                \STATE {\bf break}
    		\ENDIF
        \ENDFOR
	\end{algorithmic} 
\end{algorithm}

%
Global optimization methods 
or machine learning algorithms might be alternatives to experiment with in order to generate more robust and diverse parameter fitting framework.

%%%%%%%%%%%%%%%%%%%%%%%%%%%%%%%%%%%%%%%%%%
\end{document}
